# Supplementary material for: Perinatal Specimens of Saurolophus angustirostris (Dinosauria: Hadrosauridae), from the Upper Cretaceous of Mongolia
Source: PLoS One. 2015 Oct 14;10(10):e0138806. doi: 10.1371/journal.pone.0138806 (PMC4605499; doi:10.1371/journal.pone.0138806)
Supplement: S1 File — (XLS) [file pone.0138806.s001.xls]

 	Area	Mean	StdDev	Mode	Min	Max	X	Y	XM	YM	Perim.	BX	BY	Width	Height	Major	Minor	Angle	Circ.	Feret	IntDen	Median	Skew	Kurt	%Area	RawIntDen	Slice	FeretX	FeretY	FeretAngle	MinFeret	AR	Round	Solidity
1	0.481	184.484	26.614	206	86	227	0.979	3.920	0.985	3.917	2.509	0.604	3.541	0.781	0.781	0.817	0.750	56.265	0.961	0.844	88.797	191	-1.202	1.465	0	818556	1	0.677	4.208	38.991	0.750	1.089	0.918	1.000
2	3.496	153.923	23.829	159	76	219	1.523	5.801	1.522	5.819	7.300	0.406	4.374	2.031	2.677	2.625	1.696	66.247	0.824	2.721	538.077	155	-0.289	-0.182	0	4960155	1	1.323	7.051	79.636	1.812	1.548	0.646	0.949
3	0.110	135.803	28.810	125	85	211	1.286	3.339	1.287	3.342	1.347	1.094	3.156	0.375	0.427	0.379	0.369	86.162	0.762	0.447	14.923	133	0.361	-0.376	0	137568	1	1.281	3.583	65.225	0.375	1.025	0.976	0.949
4	0.443	148.551	24.644	153	82	218	0.704	5.005	0.687	5.008	2.940	0.135	4.552	1.031	0.844	1.166	0.484	39.137	0.644	1.189	65.797	150	-0.067	-0.538	0	606535	1	0.146	5.374	37.171	0.548	2.410	0.415	0.910
5	0.181	186.704	20.887	188	120	231	1.309	4.433	1.307	4.434	1.709	1.052	4.135	0.542	0.615	0.579	0.398	56.163	0.779	0.619	33.824	189	-0.471	-1.011	0	311796	1	1.271	4.749	83.234	0.418	1.456	0.687	0.947
6	0.026	185.042	26.718	183	111	227	0.711	4.377	0.711	4.377	0.691	0.562	4.302	0.281	0.167	0.232	0.141	176.032	0.673	0.283	4.737	190	-0.872	1.164	0	43670	1	0.562	4.322	173.660	0.162	1.651	0.606	0.937
7	0.016	104.384	67.493	0	0	199	0.415	3.331	0.419	3.328	0.474	0.344	3.250	0.135	0.156	0.155	0.130	77.167	0.886	0.168	1.653	129	-0.707	-1.085	0	15240	1	0.365	3.395	60.255	0.132	1.194	0.837	0.990
8	0.053	124.100	20.478	131	81	174	2.442	5.970	2.445	5.974	0.848	2.312	5.833	0.260	0.271	0.265	0.255	115.241	0.929	0.288	6.597	125	-0.002	-0.365	0	60809	1	2.333	5.874	139.399	0.247	1.039	0.963	1.002
9	0.754	166.071	31.749	188	84	234	3.225	4.533	3.221	4.548	3.760	2.604	3.947	1.177	1.177	1.293	0.743	43.046	0.671	1.248	125.279	169	-0.279	-0.768	0	1154856	1	2.646	4.791	26.779	0.783	1.740	0.575	0.889
10	0.179	157.458	30.326	177	78	215	3.843	3.243	3.851	3.245	1.743	3.510	2.979	0.677	0.510	0.693	0.329	154.975	0.741	0.687	28.218	159	-0.226	-0.729	0	260.121.000	1	3.510	3.166	170.395	0.310	2.103	0.475	0.985
11	2.562	152.625	27.159	165	77	225	4.020	7.700	4.027	7.716	6.118	2.833	6.853	2.135	1.656	2.145	1.521	171.255	0.860	2.254	391.087	155	-0.200	-0.656	0	3605160	1	2.875	7.280	149.763	1.574	1.410	0.709	0.971
12	3.239	174.923	26.057	192	78	232	3.938	5.914	3.924	5.928	7.369	2.833	4.874	2.427	2.114	2.768	1.490	29.628	0.749	2.897	566.497	179	-0.728	0.248	0	5222139	1	2.854	6.916	38.724	1.679	1.858	0.538	0.935
13	0.670	182.976	35.780	220	81	231	2.063	8.937	2.077	8.936	3.086	1.489	8.520	1.094	0.854	1.085	0.786	158.068	0.884	1.140	122.549	193	-0.843	-0.251	0	1129691	1	1.489	8.780	160.241	0.781	1.382	0.724	0.976
14	0.326	147.463	26.757	156	79	210	1.077	8.714	1.077	8.723	2.291	0.708	8.343	0.781	0.771	0.860	0.483	42.131	0.781	0.869	48.118	148	-0.060	-0.746	0	443568	1	0.802	9.113	37.694	0.501	1.779	0.562	0.974
15	0.075	148.083	22.687	142	85	191	5.503	7.187	5.501	7.183	1.019	5.353	6.999	0.302	0.365	0.346	0.274	106.515	0.903	0.370	11.036	150	-0.497	-0.083	0	101.733.000	1	5.468	7.364	80.272	0.270	1.261	0.793	0.997
16	0.010	135.468	26.951	99	92	186	1.681	7.089	1.682	7.091	0.378	1.625	7.030	0.125	0.115	0.127	0.102	27.705	0.899	0.135	1.381	137	0.062	-1.100	0	12734	1	1.625	7.135	22.620	0.101	1.236	0.809	1.068
17	0.019	145.887	15.089	155	101	172	2.288	6.613	2.289	6.612	0.633	2.218	6.510	0.156	0.240	0.255	0.096	59.582	0.601	0.286	2.801	148	-0.592	-1.901	0	25822	1	2.218	6.749	56.889	0.101	2.655	0.377	0.989
18	0.029	110.723	18.932	92	79	155	2.726	4.361	2.721	4.358	0.703	2.625	4.249	0.198	0.240	0.265	0.139	121.263	0.735	0.283	3.207	106	0.673	-1.263	0	29563	1	2.646	4.249	126.027	0.151	1.907	0.524	0.934
19	0.013	137.561	20.464	155	94	179	2.753	6.651	2.750	6.649	0.466	2.687	6.572	0.125	0.167	0.170	0.100	124.476	0.771	0.197	1.835	140	-0.091	-1.178	0	16920	1	2.708	6.572	122.005	0.104	1.698	0.589	1.004
20	0.028	107.482	25.378	93	69	174	3.619	7.010	3.629	7.002	0.703	3.500	6.916	0.250	0.198	0.290	0.123	28.463	0.709	0.295	2.997	102	0.453	-0.728	0	27623	1	3.510	7.114	42.138	0.125	2.363	0.423	1.002
21	0.020	112.497	19.948	91	80	159	2.869	7.670	2.861	7.662	0.785	2.760	7.530	0.229	0.312	0.350	0.072	125.607	0.405	0.370	2.233	111	0.605	-1.773	0	20587	1	2.791	7.530	122.347	0.077	4.853	0.206	1.025
22	0.008	117.542	13.679	115	92	163	2.794	6.526	2.792	6.527	0.345	2.750	6.458	0.083	0.125	0.124	0.080	107.876	0.826	0.135	0.918	116	1.595	-7.486	0	8463	1	2.781	6.458	112.620	0.082	1.557	0.642	1
23	0.011	125.129	15.461	113	95	153	0.368	5.978	0.367	5.979	0.405	0.312	5.906	0.104	0.156	0.137	0.102	73.372	0.839	0.157	1.371	123	-0.053	-1.425	0	12638	1	0.365	6.062	86.186	0.104	1.350	0.741	1
24	0.124	113.679	18.159	116	81	184	2.406	7.463	2.410	7.473	1.468	2.271	7.155	0.260	0.594	0.612	0.259	89.659	0.726	0.595	14.145	113	0.816	0.194	0	130390	1	2.375	7.155	94.014	0.256	2.364	0.423	0.995
25	0.048	73.338	46.975	0	0	140	2.383	7.328	2.380	7.322	0.904	2.271	7.176	0.240	0.344	0.356	0.172	64.033	0.741	0.378	3.532	95	-0.824	-1.098	0	32562	1	2.302	7.520	65.556	0.166	2.069	0.483	1.006
26	0.093	86.348	15.365	76	65	147	1.473	9.165	1.468	9.167	1.225	1.271	9.020	0.417	0.333	0.380	0.312	1.295	0.779	0.420	8.037	81	1.345	1.240	0	74087	1	1.271	9.093	172.875	0.323	1.219	0.820	0.938
27	0.323	146.497	29.785	136	72	207	1.190	9.536	1.190	9.534	2.246	0.792	9.186	0.760	0.698	0.769	0.535	134.751	0.804	0.800	47.294	147	-0.134	-0.806	0	435974	1	0.823	9.311	147.758	0.518	1.438	0.696	0.951
28	0.005	144.818	14.390	146	119	171	1.383	7.192	1.382	7.192	0.267	1.344	7.145	0.073	0.083	0.081	0.075	95.967	0.844	0.093	0.691	145	-1.033	15.393	0	6372	1	1.375	7.145	116.565	0.073	1.079	0.927	1
29	0.006	130.053	27.702	99	98	195	1.295	7.227	1.292	7.225	0.306	1.250	7.187	0.083	0.094	0.092	0.085	100.427	0.832	0.107	0.804	122	1.094	0.354	0	7413	1	1.281	7.280	60.945	0.083	1.086	0.921	0.991
30	0.005	118.612	12.391	115	98	149	1.333	7.275	1.334	7.276	0.303	1.271	7.239	0.115	0.083	0.105	0.065	24.284	0.729	0.115	0.630	116	-0.566	12.863	0	5812	1	1.271	7.280	0	0.062	1.615	0.619	0.942
31	0.337	160.688	26.807	177	80	217	1.656	8.127	1.667	8.123	2.474	1.396	7.676	0.542	0.864	0.857	0.500	97.535	0.691	0.880	54.107	166	-0.861	0.250	0	498776	1	1.500	7.676	100.911	0.527	1.714	0.583	0.883
32	0.034	196.528	18.295	199	130	228	3.342	8.430	3.344	8.432	0.769	3.229	8.291	0.240	0.229	0.218	0.200	148.727	0.727	0.252	6.737	199	-0.730	0.237	0	62103	1	3.343	8.291	114.444	0.223	1.087	0.920	0.928
33	0.026	200.720	17.423	215	153	227	2.891	8.132	2.892	8.134	0.616	2.802	8.030	0.208	0.187	0.205	0.159	150.420	0.847	0.224	5.139	205	-0.866	1.617	0	47370	1	2.802	8.082	158.199	0.166	1.293	0.773	0.998
34	0.809	160.105	29.493	165	80	223	1.159	11.630	1.157	11.614	3.554	0.562	11.082	1.114	1.198	1.406	0.733	128.646	0.805	1.430	129.532	162	-0.317	-0.389	0	1194063	1	0.615	11.176	132.639	0.743	1.919	0.521	0.989
35	0.100	98.954	24.691	81	69	209	0.612	11.724	0.593	11.708	1.334	0.375	11.509	0.469	0.417	0.567	0.226	139.665	0.709	0.586	9.940	88	1.575	2.561	0	91631	1	0.375	11.540	141.499	0.232	2.512	0.398	0.997
36	0.011	130.062	16.078	112	96	162	2.792	11.007	2.791	11.007	0.387	2.729	10.947	0.125	0.125	0.139	0.097	137.697	0.884	0.140	1.369	129	0.316	-3.687	0	12616	1	2.750	10.947	138.013	0.098	1.432	0.698	1.005
37	0.008	122.167	15.593	129	89	163	3.847	9.653	3.848	9.655	0.366	3.791	9.593	0.104	0.135	0.134	0.081	120.336	0.792	0.142	1.034	123	-0.472	5.077	0	9529	1	3.791	9.613	126.027	0.086	1.654	0.604	0.987
38	0.284	155.982	30.634	164	75	218	3.805	10.258	3.807	10.251	2.052	3.572	9.874	0.500	0.771	0.757	0.478	75.638	0.849	0.778	44.367	158	-0.280	-0.882	0	408985	1	3.708	10.645	77.638	0.495	1.584	0.631	0.988
39	0.146	133.639	29.512	104	69	198	2.570	12.601	2.565	12.605	1.680	2.250	12.353	0.573	0.500	0.547	0.341	144.895	0.652	0.664	19.571	135	-0.049	-1.058	0	180413	1	2.250	12.353	138.814	0.390	1.607	0.622	0.904
40	0.006	138.944	12.996	139	113	168	1.641	11.679	1.641	11.680	0.297	1.604	11.634	0.073	0.104	0.099	0.076	91.501	0.835	0.107	0.814	139	-0.071	2.217	0	7.503.000	1	1.604	11.644	119.055	0.073	1.303	0.767	1
41	0.195	115.428	27.585	101	63	193	0.912	10.899	0.925	10.909	1.847	0.625	10.613	0.635	0.510	0.628	0.395	152.487	0.718	0.657	22.501	114	0.236	-0.744	0	207425	1	0.656	10.769	152.622	0.468	1.591	0.628	0.889
42	0.169	128.043	26.653	144	73	192	3.431	10.067	3.426	10.084	1.656	3.260	9.728	0.365	0.646	0.627	0.342	89.772	0.773	0.653	21.585	126	0.127	-1.049	0	198979	1	3.323	10.374	81.741	0.350	1.831	0.546	0.966
43	0.204	101.703	18.554	98	0	161	3.121	10.159	3.116	10.161	1.935	2.916	9.832	0.396	0.656	0.667	0.389	81.891	0.684	0.657	20.730	99	0.255	1.222	0	191099	1	3.104	9.832	93.633	0.396	1.713	0.584	0.972
44	0.014	119.969	17.735	121	87	172	2.579	8.699	2.580	8.701	0.464	2.521	8.603	0.104	0.187	0.177	0.100	83.938	0.810	0.189	1.666	119	0.580	-0.367	0	15356	1	2.583	8.791	83.660	0.104	1.772	0.564	1
45	0.012	156.550	11.896	161	122	195	3.326	9.586	3.326	9.585	0.424	3.239	9.520	0.156	0.125	0.156	0.098	29.089	0.843	0.165	1.885	158	-0.536	7.254	0	17377	1	3.239	9.613	18.435	0.099	1.583	0.632	1.033
46	0.032	149.671	31.002	164	87	202	5.031	7.637	5.040	7.631	0.726	4.926	7.499	0.208	0.271	0.270	0.151	55.723	0.763	0.276	4.790	155	-0.369	-0.957	0	44153	1	4.999	7.770	79.114	0.158	1.787	0.560	0.962
47	0.062	142.400	24.775	156	96	200	4.994	7.977	4.997	7.980	1.036	4.906	7.791	0.208	0.417	0.427	0.184	77.627	0.722	0.427	8.774	142	0.196	-1.587	0	80883	1	4.937	8.207	77.320	0.191	2.327	0.430	1.005
48	0.497	139.076	29.299	154	64	207	7.276	3.390	7.280	3.412	2.765	6.843	2.968	0.781	0.969	0.906	0.698	100.663	0.817	0.970	69.128	142	-0.301	-0.404	0	637.247.000	1	7.343	3.937	86.923	0.767	1.298	0.771	0.952
49	0.784	175.928	30.280	201	80	227	5.673	8.471	5.669	8.472	3.864	4.937	8.166	1.583	0.635	1.577	0.633	7.055	0.660	1.593	137.924	185	-0.963	0.135	0	1271429	1	4.937	8.426	6.382	0.605	2.491	0.401	0.968
50	1.159	175.265	29.072	199	83	229	5.964	7.807	5.969	7.810	5.053	5.156	7.301	1.989	0.937	1.949	0.757	175.099	0.570	2.024	203.094	181	-0.723	-0.219	0	1872183	1	5.156	7.666	169.326	0.932	2.575	0.388	0.892
51	0.400	164.840	28.295	187	73	220	7.106	7.476	7.103	7.478	2.605	6.697	6.989	0.771	0.896	0.902	0.565	123.225	0.741	0.920	66.002	168	-0.494	-0.349	0	608423	1	7.030	6.989	103.092	0.590	1.597	0.626	0.893
52	0.052	192.767	20.332	202	125	228	5.978	7.006	5.980	7.007	0.874	5.853	6.874	0.260	0.260	0.297	0.221	38.043	0.850	0.340	9.954	197	-0.589	-2.559	0	91757	1	5.885	7.135	49.970	0.233	1.345	0.744	0.979
53	0.011	148.102	25.264	165	98	184	5.700	9.635	5.702	9.635	0.433	5.635	9.561	0.115	0.167	0.140	0.096	116.892	0.713	0.167	1.574	158	-0.537	-0.948	0	14514	1	5.718	9.561	93.576	0.107	1.455	0.687	0.956
54	0.760	169.110	31.906	187	0	228	5.577	10.091	5.573	10.083	3.554	5.031	9.572	1.104	1.083	1.199	0.807	41.260	0.756	1.245	128.452	173	-1.246	4.048	0	1184108	1	5.239	10.655	43.983	0.845	1.485	0.673	0.934
55	0.021	153.155	17.870	153	113	193	7.309	8.499	7.309	8.497	0.568	7.218	8.416	0.187	0.177	0.215	0.124	41.662	0.820	0.231	3.223	153	-0.299	3.552	0	29712	1	7.218	8.572	35.838	0.129	1.732	0.577	1
56	0.100	78.534	21.717	70	0	213	7.603	7.719	7.608	7.729	1.209	7.426	7.520	0.365	0.375	0.410	0.310	142.284	0.858	0.449	7.838	73	1.960	10.788	0	72251	1	7.447	7.562	135.939	0.311	1.324	0.755	0.980
57	0.479	148.035	30.872	160	78	213	6.200	12.815	6.197	12.825	2.613	5.843	12.342	0.698	0.917	0.889	0.686	67.980	0.882	0.979	70.932	150	-0.152	-0.993	0	653869	1	6.072	13.259	69.444	0.694	1.295	0.772	0.981
58	0.216	186.790	33.115	213	89	233	6.920	11.241	6.921	11.243	1.804	6.635	10.926	0.604	0.615	0.666	0.414	134.113	0.836	0.646	40.404	197	-0.805	-0.577	0	372459	1	6.635	11.103	159.228	0.384	1.609	0.622	0.991
59	0.733	179.383	36.734	213	72	231	6.885	12.093	6.871	12.091	3.245	6.416	11.561	1.000	1.021	0.985	0.947	36.476	0.874	1.025	131.409	190	-0.647	-0.685	0	1211372	1	6.416	12.290	20.829	0.973	1.041	0.961	0.963
60	0.160	181.061	36.026	220	84	232	7.913	12.040	7.921	12.041	1.606	7.624	11.832	0.604	0.396	0.595	0.343	155.476	0.781	0.667	29.030	188	-0.584	-0.582	0	267608	1	7.624	11.884	151.032	0.370	1.734	0.577	0.973
61	0.030	134.465	25.574	139	85	197	7.246	11.724	7.246	11.723	0.637	7.155	11.624	0.208	0.198	0.199	0.190	0.784	0.916	0.212	3.982	132	0.272	-0.495	0	36709	1	7.155	11.686	168.690	0.191	1.049	0.953	1.019
62	0.020	143.820	23.410	156	92	211	5.607	13.985	5.608	13.981	0.527	5.531	13.894	0.167	0.177	0.180	0.141	130.008	0.900	0.186	2.855	147	-0.075	-0.459	0	26319	1	5.572	13.894	116.565	0.133	1.277	0.783	0.995
63	0.432	162.311	22.344	178	82	210	7.070	15.586	7.070	15.586	2.537	6.666	15.206	0.864	0.802	0.846	0.650	30.168	0.843	0.867	70.095	166	-0.830	0.579	0	646160	1	6.718	15.769	20.395	0.632	1.300	0.769	0.976
64	1.623	175.154	34.152	202	62	228	6.013	17.693	6.033	17.693	4.959	5.218	16.821	1.437	1.573	1.547	1.336	59.665	0.829	1.685	284.326	185	-1.055	0.522	0	2621000	1	5.676	18.373	67.080	1.437	1.157	0.864	0.947
65	0.274	124.989	29.058	116	73	205	7.484	18.460	7.478	18.463	1.965	7.135	18.144	0.698	0.583	0.683	0.511	149.632	0.892	0.741	34.236	119	0.491	-0.745	0	315596	1	7.135	18.394	160.292	0.537	1.337	0.748	0.999
66	0.519	101.409	18.189	91	65	185	7.036	17.850	7.037	17.860	2.753	6.728	17.331	0.615	1.073	1.070	0.618	96.043	0.861	1.084	52.650	99	0.783	0.980	0	485344	1	6.947	17.331	98.286	0.605	1.733	0.577	0.996
67	0.015	147.846	25.449	138	103	193	5.323	18.454	5.324	18.451	0.456	5.260	18.373	0.125	0.167	0.153	0.122	102.055	0.892	0.170	2.181	147	0.002	-2.160	0	20107	1	5.312	18.373	100.620	0.125	1.252	0.799	1
68	0.017	119.314	27.010	138	76	171	5.472	18.394	5.466	18.396	0.514	5.395	18.310	0.135	0.177	0.162	0.130	86.647	0.790	0.188	1.980	119	0.115	-0.978	0	18255	1	5.468	18.487	70.560	0.135	1.246	0.803	0.981
69	2.540	156.283	29.587	179	67	219	6.071	19.088	6.070	19.085	6.402	4.854	18.227	2.218	1.906	1.956	1.654	10.792	0.779	2.246	396.933	161	-0.548	-0.287	0	3.659.052.000	1	4.874	18.946	14.230	1.764	1.183	0.845	0.957
70	0.380	171.154	22.345	164	93	221	7.423	21.677	7.420	21.679	2.733	6.957	21.227	0.875	0.979	1.162	0.416	130.171	0.640	1.135	65.039	172	-0.517	0.629	0	599553	1	6.957	21.310	127.921	0.390	2.791	0.358	0.991
71	1.132	171.852	32.407	197	77	228	4.959	25.503	4.970	25.513	4.404	4.031	24.955	1.614	0.969	1.657	0.870	14.804	0.734	1.771	194.516	179	-0.597	-0.532	0	1793104	1	4.031	25.851	25.058	0.918	1.906	0.525	0.979
72	1.132	155.893	57.670	0	0	228	4.959	25.503	4.971	25.512	4.404	4.031	24.955	1.614	0.969	1.657	0.870	14.804	0.734	1.771	176.451	173	-1.589	1.962	0	1626583	1	4.031	25.851	25.058	0.918	1.906	0.525	0.979
73	0.399	162.723	32.843	183	71	224	7.029	24.068	7.036	24.065	2.620	6.530	23.778	0.937	0.615	0.872	0.583	178.444	0.730	0.958	64.907	167	-0.509	-0.220	0	598334	1	6.530	23.862	168.079	0.600	1.497	0.668	0.936
74	0.004	158.632	17.240	167	122	190	7.439	23.480	7.439	23.481	0.251	7.395	23.435	0.083	0.083	0.075	0.070	37.791	0.820	0.084	0.654	162	-0.445	0.843	0	6028	1	7.405	23.507	60.255	0.072	1.065	0.939	0.974
75	1.738	131.031	26.429	117	70	212	5.239	23.152	5.227	23.176	4.942	4.427	22.320	1.635	1.552	1.798	1.231	38.659	0.894	1.834	227.740	130	0.219	-0.664	0	2099381	1	4.447	23.685	39.931	1.225	1.461	0.684	0.990
76	10.530	163.871	27.370	176	72	234	3.891	15.340	3.911	15.361	12.780	1.614	13.332	4.406	4.062	5.164	2.596	140.030	0.810	4.996	1.725.616	168	-0.515	-0.257	0	15907255	1	1.937	13.852	139.736	2.485	1.989	0.503	0.982
77	0.584	166.039	28.420	189	78	215	2.278	18.868	2.285	18.876	3.052	1.958	18.227	0.708	1.229	1.128	0.659	86.123	0.788	1.234	96.940	172	-0.690	-0.360	0	893623	1	2.177	18.227	95.326	0.677	1.712	0.584	0.980
78	0.020	158.133	22.542	175	97	195	1.867	16.586	1.866	16.587	0.542	1.771	16.498	0.187	0.177	0.183	0.136	137.657	0.834	0.195	3.088	161	-0.236	-3.525	0	28464	1	1.771	16.540	164.476	0.131	1.346	0.743	0.984
79	0.165	65.215	10.382	60	55	146	3.690	17.130	3.693	17.127	1.600	3.458	16.894	0.458	0.521	0.501	0.418	104.347	0.808	0.569	10.746	62	3.134	14.256	0	99.062.000	1	3.479	16.894	113.749	0.441	1.199	0.834	0.973
80	2.773	178.243	29.628	198	80	230	4.572	21.929	4.566	21.940	6.529	3.500	20.935	2.166	1.979	2.430	1.453	40.022	0.817	2.536	494.182	185	-0.911	0.303	0	4555524	1	3.500	22.810	33.951	1.513	1.673	0.598	0.972
81	0.335	145.844	27.538	158	73	222	4.172	20.858	4.165	20.872	2.257	3.895	20.456	0.542	0.833	0.827	0.516	71.897	0.827	0.883	48.887	146	-0.079	-0.284	0	450.659.000	1	4.062	21.289	70.710	0.515	1.603	0.624	0.982
82	0.069	170.002	24.767	195	94	209	3.648	23.945	3.647	23.946	1.004	3.479	23.810	0.344	0.312	0.310	0.285	159.016	0.865	0.346	11.803	174	-0.449	-1.186	0	108801	1	3.479	23.893	173.089	0.289	1.087	0.920	0.991
83	1.370	135.965	23.597	155	73	213	4.375	24.447	4.374	24.451	4.306	3.604	23.810	1.500	1.333	1.444	1.208	16.270	0.929	1.502	186.330	139	-0.371	-0.387	0	1717647	1	3.604	24.372	177.217	1.179	1.196	0.836	0.995
84	1.498	177.798	28.028	188	75	231	3.683	35.176	3.680	35.183	4.671	2.927	34.350	1.531	1.552	1.525	1.251	60.925	0.863	1.594	266.361	182	-0.659	-0.083	0	2455394	1	3.333	35.891	72.512	1.237	1.219	0.821	0.962
85	1.979	179.039	26.833	200	83	226	4.773	36.162	4.773	36.169	5.167	3.927	35.287	1.698	1.698	1.639	1.537	159.718	0.932	1.723	354.338	185	-0.814	-0.019	0	3266392	1	3.927	35.850	161.675	1.492	1.066	0.938	0.991
86	0.008	163.320	16.334	163	127	196	2.891	35.887	2.892	35.886	0.383	2.812	35.850	0.156	0.073	0.142	0.073	6.952	0.696	0.165	1.329	163	-0.433	2.511	0	12249	1	2.812	35.912	18.435	0.071	1.954	0.512	1.014
87	0.103	133.232	22.645	117	85	198	3.661	36.163	3.662	36.166	1.320	3.427	35.975	0.469	0.396	0.547	0.240	143.639	0.745	0.558	13.759	132	0.379	-0.794	0	126837	1	3.437	35.975	143.344	0.230	2.277	0.439	0.997
88	0.103	96.248	62.816	0	0	198	3.661	36.163	3.655	36.161	1.320	3.427	35.975	0.469	0.396	0.547	0.240	143.639	0.745	0.558	9.940	120	-0.664	-1.108	0	91628	1	3.437	35.975	143.344	0.230	2.277	0.439	0.997
89	0.045	124.657	14.850	116	92	171	4.423	37.555	4.422	37.556	0.779	4.291	37.422	0.250	0.260	0.250	0.227	128.813	0.922	0.267	5.558	123	0.337	-0.395	0	51234	1	4.322	37.474	141.340	0.224	1.103	0.906	0.998
90	0.009	113.179	10.949	108	90	151	4.255	37.177	4.255	37.177	0.372	4.208	37.110	0.094	0.135	0.139	0.083	104.689	0.826	0.145	1.031	110	0.297	8.257	0	9507	1	4.229	37.110	111.038	0.078	1.664	0.601	1
91	0.011	118.130	15.218	140	89	152	4.396	36.936	4.396	36.935	0.392	4.333	36.870	0.125	0.125	0.123	0.112	120.871	0.886	0.135	1.281	116	0.748	-7.312	0	11813	1	4.333	36.912	157.380	0.107	1.102	0.908	0.985
92	0.048	117.056	19.950	104	88	202	2.529	35.694	2.529	35.691	0.853	2.364	35.589	0.302	0.219	0.314	0.197	165.114	0.838	0.335	5.676	112	1.621	2.285	0	52324	1	2.364	35.641	154.231	0.203	1.593	0.628	0.999
93	0.125	156.642	17.210	160	92	206	4.561	37.151	4.559	37.154	1.397	4.291	36.943	0.500	0.396	0.484	0.330	152.837	0.807	0.524	19.626	158	-0.574	0.491	0	180922	1	4.291	37.058	159.044	0.359	1.467	0.682	0.951
94	2.277	176.158	29.910	194	80	234	2.176	34.705	2.178	34.709	5.846	1.281	33.777	1.937	1.802	1.932	1.500	152.173	0.837	1.996	401.130	181	-0.630	-0.237	0	3697736	1	1.312	34.246	162.699	1.504	1.288	0.776	0.961
95	0.024	121.138	14.286	114	91	162	2.347	34.333	2.346	34.335	0.593	2.250	34.235	0.187	0.198	0.217	0.143	45.357	0.873	0.225	2.957	120	0.747	-4.158	0	27256	1	2.250	34.392	33.690	0.147	1.517	0.659	1.002
96	0.020	155.231	28.201	134	97	205	2.437	33.554	2.436	33.554	0.586	2.333	33.465	0.208	0.177	0.234	0.110	42.807	0.739	0.243	3.132	159	-0.139	-1.328	0	28.873.000	1	2.364	33.642	43.264	0.110	2.140	0.467	0.982
97	0.014	121.416	19.571	118	89	201	1.437	35.062	1.435	35.064	0.463	1.375	34.985	0.125	0.177	0.162	0.107	116.077	0.796	0.182	1.646	120	1.114	1.471	0	15177	1	1.416	34.985	103.241	0.112	1.521	0.658	0.980
98	0.735	165.078	29.356	182	80	232	2.483	31.445	2.486	31.470	3.677	2.010	30.736	0.792	1.469	1.329	0.704	96.274	0.683	1.475	121.271	168	-0.330	-0.567	0	1117910	1	2.541	30.736	95.268	0.791	1.887	0.530	0.924
99	0.011	105.913	15.593	89	81	144	2.210	33.814	2.210	33.811	0.433	2.156	33.746	0.115	0.146	0.152	0.094	71.525	0.748	0.168	1.183	102	0.655	-1.741	0	10909	1	2.187	33.892	60.255	0.087	1.622	0.617	0.995
100	1.098	150.269	28.615	162	74	226	2.066	28.621	2.075	28.610	4.142	1.354	28.090	1.458	1.094	1.467	0.953	158.475	0.805	1.613	165.066	152	-0.177	-0.705	0	1521627	1	1.396	28.121	151.449	1.027	1.539	0.650	0.955
101	0.004	156.610	11.474	152	130	185	2.619	30.096	2.618	30.096	0.257	2.583	30.059	0.073	0.083	0.082	0.069	69.351	0.846	0.089	0.697	155	-0.106	7.542	0	6.421.000	1	2.593	30.059	110.556	0.069	1.175	0.851	1
102	2.618	172.419	32.623	188	76	236	2.087	32.729	2.109	32.727	7.508	0.896	31.913	2.489	1.729	2.342	1.423	166.136	0.584	2.500	451.478	178	-0.605	-0.221	0	4161859	1	0.896	32.350	172.579	1.670	1.646	0.608	0.851
103	0.007	178.652	14.846	166	144	205	4.256	36.858	4.257	36.859	0.331	4.208	36.808	0.094	0.115	0.114	0.083	118.107	0.857	0.126	1.337	181	-0.336	1.358	0	12327	1	4.218	36.808	114.444	0.087	1.367	0.731	1
104	0.006	146.948	17.146	150	106	177	2.620	33.664	2.618	33.662	0.301	2.573	33.621	0.094	0.094	0.102	0.078	140.551	0.872	0.111	0.925	146	-0.476	1.105	0	8523	1	2.583	33.621	138.814	0.075	1.302	0.768	1
105	0.006	134.273	23.246	112	95	177	2.423	33.846	2.423	33.845	0.299	2.385	33.787	0.073	0.104	0.102	0.074	99.264	0.837	0.112	0.801	135	0.089	-1.366	0	7385	1	2.416	33.787	111.801	0.072	1.378	0.726	1.038
106	0.019	135.477	27.164	162	89	180	1.149	35.290	1.156	35.289	0.566	1.021	35.225	0.229	0.125	0.211	0.115	13.080	0.748	0.229	2.587	138	-0.073	-1.528	0	23844	1	1.021	35.308	0	0.116	1.828	0.547	1
107	0.009	120.370	18.563	106	89	165	2.557	33.782	2.555	33.781	0.360	2.489	33.735	0.135	0.094	0.127	0.088	175.308	0.854	0.139	1.058	118	0.440	-1.796	0	9750	1	2.489	33.767	167.005	0.087	1.435	0.697	1
108	0.024	138.265	26.137	164	83	180	1.366	35.235	1.367	35.231	0.641	1.239	35.162	0.240	0.146	0.247	0.125	166.079	0.741	0.254	3.345	144	-0.491	-0.856	0	30833	1	1.239	35.225	160.821	0.132	1.984	0.504	0.947
109	0.016	119.476	19.121	115	92	183	2.119	35.728	2.118	35.725	0.538	2.000	35.673	0.229	0.115	0.216	0.093	164.472	0.682	0.230	1.879	115	1.165	1.940	0	17324	1	2.000	35.704	174.806	0.091	2.326	0.430	0.970
110	0.018	152.824	20.751	154	104	200	0.858	32.236	0.854	32.233	0.509	0.781	32.142	0.146	0.177	0.176	0.130	116.691	0.870	0.188	2.735	153	-0.245	1.782	0	25216	1	0.854	32.142	109.440	0.133	1.356	0.738	1.012
111	0.020	149.596	25.535	117	89	191	2.639	25.454	2.640	25.454	0.540	2.552	25.372	0.167	0.187	0.198	0.128	128.609	0.855	0.201	2.970	155	-0.422	-0.622	0	27376	1	2.583	25.372	111.251	0.125	1.554	0.644	1.011
112	0.706	151.246	28.798	172	80	208	3.951	23.399	3.941	23.394	3.247	3.500	22.935	0.958	1.000	1.021	0.880	54.580	0.841	1.121	106.794	157	-0.471	-0.869	0	984.458.000	1	3.552	23.726	37.828	0.917	1.161	0.862	0.958
113	0.888	164.781	29.812	188	80	221	1.497	19.181	1.501	19.187	3.899	0.812	18.644	1.437	1.010	1.413	0.800	149.768	0.734	1.554	146.346	170	-0.515	-0.476	0	1349064	1	0.864	18.789	149.826	0.864	1.765	0.567	0.937
114	0.312	147.658	26.646	158	82	216	0.469	21.169	0.478	21.191	2.217	0.219	20.727	0.531	0.854	0.852	0.466	111.175	0.798	0.878	46.100	149	-0.080	-0.773	0	424.961.000	1	0.219	20.768	112.306	0.511	1.828	0.547	0.985
115	1.078	144.136	27.885	140	75	221	0.854	20.537	0.852	20.546	4.255	0.333	19.675	1.083	1.719	1.766	0.777	111.775	0.748	1.757	155.358	145	-0.143	-0.516	0	1432139	1	0.625	19.675	101.976	0.755	2.272	0.440	0.979
116	0.026	136.046	28.613	152	81	188	0.649	24.541	0.650	24.542	0.601	0.552	24.455	0.198	0.167	0.190	0.173	164.409	0.897	0.206	3.512	142	-0.049	-1.591	0	32379	1	0.583	24.455	135	0.167	1.095	0.913	0.996
117	0.101	146.405	21.803	152	89	199	2.961	25.644	2.961	25.642	1.227	2.729	25.497	0.406	0.333	0.394	0.327	166.261	0.844	0.429	14.802	148	-0.208	0.276	0	136449	1	2.729	25.570	157.166	0.333	1.206	0.829	0.999
118	1.862	150.580	25.978	157	71	217	1.735	13.057	1.743	13.064	5.128	1.062	12.238	1.469	1.625	1.645	1.441	100.303	0.890	1.820	280.307	154	-0.459	-0.424	0	2583954	1	1.156	12.290	124.509	1.440	1.142	0.876	0.983
119	0.017	130.974	19.440	107	88	165	1.723	13.957	1.723	13.960	0.505	1.625	13.884	0.167	0.146	0.170	0.124	140.621	0.818	0.182	2.174	133	-0.175	-1.922	0	20.039.000	1	1.625	13.936	149.036	0.134	1.366	0.732	0.978
120	0.012	140.170	25.825	112	101	202	1.360	14.613	1.361	14.615	0.433	1.292	14.550	0.146	0.135	0.134	0.115	35.671	0.814	0.147	1.703	140	0.284	-0.676	0	15699	1	1.292	14.644	8.130	0.122	1.165	0.858	0.978
121	0.048	130.335	20.976	130	84	204	4.478	13.782	4.476	13.781	0.887	4.374	13.602	0.198	0.365	0.356	0.173	74.945	0.772	0.370	6.292	130	0.428	-0.870	0	57.999.000	1	4.458	13.967	80.272	0.179	2.065	0.484	1.003
122	0.014	168.616	25.333	201	116	216	1.406	16.021	1.406	16.020	0.434	1.344	15.946	0.125	0.146	0.142	0.121	70.496	0.904	0.155	2.286	168	-0.056	-1.244	0	21077	1	1.344	16.071	42.274	0.121	1.175	0.851	1.016
123	0.003	140.923	22.749	144	98	178	0.377	17.072	0.377	17.071	0.252	0.312	17.050	0.115	0.042	0.089	0.040	1.649	0.557	0.116	0.397	144	-0.509	1.740	0	3.664.000	1	0.312	17.081	10.305	0.038	2.213	0.452	1.040
124	0.019	162.220	23.926	141	108	213	1.575	16.246	1.576	16.247	0.547	1.479	16.154	0.167	0.177	0.191	0.128	63.262	0.806	0.197	3.115	164	-0.172	-0.039	0	28713	1	1.479	16.300	32.005	0.132	1.496	0.668	0.952
125	0.011	131.320	20.025	132	90	173	2.733	13.326	2.729	13.325	0.450	2.646	13.280	0.177	0.094	0.160	0.086	176.298	0.672	0.188	1.425	133	-0.119	-2.256	0	13132	1	2.646	13.290	160.560	0.086	1.857	0.539	0.966
126	0.009	147.457	17.320	154	108	181	1.921	15.485	1.922	15.485	0.365	1.875	15.425	0.094	0.125	0.123	0.091	79.109	0.827	0.136	1.296	150	-0.192	-0.281	0	11944	1	1.885	15.540	57.529	0.091	1.352	0.740	0.988
127	0.273	143.937	26.322	148	78	205	1.879	18.186	1.885	18.178	2.076	1.594	17.852	0.635	0.729	0.732	0.475	53.451	0.795	0.778	39.270	145	-0.145	-0.635	0	362002	1	1.594	18.487	39.019	0.510	1.541	0.649	0.995
128	0.116	147.082	36.783	154	72	219	1.539	21.265	1.539	21.263	1.314	1.312	21.060	0.479	0.396	0.428	0.344	168.520	0.842	0.481	17.024	149	-0.034	-0.987	0	156936	1	1.312	21.268	175.030	0.367	1.245	0.803	0.975
129	1.356	158.618	30.040	166	76	228	1.578	22.729	1.551	22.714	4.531	0.646	22.101	1.635	1.260	1.514	1.141	9.596	0.830	1.660	215.137	161	-0.321	-0.612	0	1983201	1	0.646	22.716	13.426	1.197	1.327	0.754	0.979
130	0.522	150.415	23.682	163	0	207	1.162	24.425	1.173	24.433	2.819	0.646	24.080	1.042	0.667	1.027	0.647	170.859	0.826	1.076	78.550	153	-0.576	0.129	0	724.096.000	1	0.646	24.351	165.426	0.665	1.587	0.630	0.954
131	6.365	166.229	35.359	199	63	229	1.659	26.427	1.712	26.451	10.997	0.406	24.684	2.479	3.625	3.631	2.232	96.663	0.661	3.646	1.058.113	176	-0.681	-0.548	0	9754011	1	0.781	24.778	110.920	2.343	1.627	0.615	0.875
132	0.011	111.370	44.726	0	0	167	2.552	25.902	2.550	25.900	0.411	2.489	25.830	0.115	0.146	0.153	0.090	115.631	0.806	0.163	1.208	124	-1.685	1.871	0	11137	1	2.489	25.851	129.806	0.092	1.688	0.593	1.031
133	0.019	102.669	28.142	73	69	177	0.516	25.701	0.518	25.692	0.546	0.437	25.591	0.146	0.198	0.184	0.131	88.150	0.801	0.202	1.949	94	0.924	-0.080	0	17967	1	0.479	25.788	78.111	0.141	1.402	0.713	0.978
134	0.006	117	26.001	93	84	175	1.253	28.059	1.256	28.059	0.298	1.208	28.017	0.094	0.083	0.092	0.081	29.084	0.831	0.104	0.685	106	0.538	-0.471	0	6318	1	1.219	28.101	53.130	0.081	1.132	0.883	0.991
135	2.227	167.479	25.395	186	76	228	3.587	26.723	3.573	26.725	6.232	2.812	25.872	1.729	1.979	2.012	1.409	75.496	0.720	2.117	372.901	173	-0.861	0.349	0	3437516	1	3.020	27.569	48.390	1.607	1.427	0.701	0.901
136	0.167	144.895	25.894	148	85	200	3.081	27.745	3.073	27.747	1.962	2.750	27.601	0.833	0.312	0.798	0.267	0.615	0.545	0.846	24.190	146	-0.110	-0.546	0	222993	1	2.750	27.601	170.074	0.303	2.993	0.334	0.994
137	0.008	134.026	19.096	136	94	175	3.117	27.702	3.117	27.702	0.349	3.062	27.642	0.104	0.125	0.108	0.097	108.580	0.849	0.127	1.105	136	-0.351	1.114	0	10.186.000	1	3.093	27.642	99.462	0.100	1.105	0.905	1.007
138	1.175	172.724	27.375	192	77	223	4.535	30.053	4.549	30.068	4.197	3.916	29.319	1.354	1.344	1.475	1.014	131.141	0.838	1.520	202.885	179	-0.917	0.491	0	1.870.255.000	1	4.197	29.392	124.670	1.026	1.455	0.687	0.967
139	0.049	115.256	20.920	98	78	188	4.474	30.689	4.467	30.691	0.876	4.291	30.600	0.354	0.187	0.339	0.183	0.573	0.800	0.354	5.626	114	0.459	-0.548	0	51865	1	4.291	30.684	0	0.184	1.854	0.539	0.991
140	1.871	183.644	29.437	200	79	236	7.425	32.783	7.423	32.797	5.662	6.749	31.642	1.406	2.187	2.157	1.105	111.424	0.734	2.227	343.610	190	-0.970	0.529	0	3167499	1	6.978	31.642	100.784	1.140	1.953	0.512	0.971
141	0.718	162.254	29.915	177	76	221	7.370	20.823	7.372	20.825	3.314	6.780	20.393	1.198	0.802	1.213	0.753	14.468	0.821	1.286	116.468	168	-0.668	-0.382	0	1073633	1	6.812	21.185	24.905	0.795	1.611	0.621	0.978
142	0.330	170.932	29.518	190	85	224	6.941	20.052	6.937	20.045	2.442	6.666	19.560	0.562	0.979	0.973	0.432	107.461	0.697	1.025	56.481	175	-0.382	-0.700	0	520658	1	6.770	19.560	107.146	0.470	2.252	0.444	0.929
143	2.220	156.147	26.487	168	75	216	7.953	19.624	7.945	19.619	6.177	7.124	18.696	2.010	1.771	1.893	1.493	163.116	0.731	2.071	346.670	160	-0.599	-0.159	0	3195707	1	7.270	18.696	147.109	1.488	1.268	0.789	0.967
144	0.747	172.326	31.384	179	0	232	6.405	16.277	6.407	16.285	3.239	5.947	15.748	0.958	1.094	1.168	0.814	64.099	0.894	1.164	128.652	175	-0.438	-0.319	0	1185949	1	5.999	16.706	42.825	0.819	1.435	0.697	0.994
145	1.597	159.930	33.522	183	74	230	7.418	16.792	7.441	16.800	5.120	6.520	16.217	2.041	1.156	1.918	1.060	11.023	0.766	2.059	255.415	165	-0.379	-0.796	0	2354493	1	6.520	17.019	7.556	1.119	1.809	0.553	0.975
146	0.007	122.209	22.117	111	86	179	8.183	18.440	8.185	18.443	0.367	8.134	18.383	0.115	0.115	0.126	0.073	124.559	0.678	0.140	0.888	119	0.784	-1.913	0	8188	1	8.145	18.383	138.013	0.088	1.720	0.581	0.876
147	0.016	125.993	23.069	105	85	168	7.724	18.170	7.725	18.170	0.457	7.645	18.102	0.146	0.135	0.145	0.137	178.895	0.940	0.156	1.968	125	-0.027	-0.569	0	18143	1	7.666	18.123	143.130	0.135	1.061	0.942	1.011
148	0.007	128.562	17.504	124	97	170	8.488	18.167	8.488	18.167	0.341	8.426	18.123	0.115	0.083	0.122	0.073	16.577	0.751	0.136	0.893	128	1.037	-7.249	0	8228	1	8.426	18.196	32.471	0.070	1.680	0.595	0.985
149	0.018	121.618	17.307	120	85	159	7.849	17.282	7.852	17.282	0.517	7.759	17.217	0.177	0.135	0.181	0.130	24.293	0.866	0.197	2.243	122	0.180	-2.618	0	20675	1	7.759	17.321	32.005	0.135	1.397	0.716	0.997
150	0.342	152.487	26.612	145	0	217	7.586	17.698	7.584	17.697	2.227	7.270	17.331	0.656	0.750	0.787	0.553	51.943	0.867	0.808	52.173	152	0.016	0.085	0	480943	1	7.395	18.081	68.062	0.570	1.424	0.702	0.979
151	0.112	136.045	24.855	142	76	200	7.871	17.928	7.869	17.938	1.247	7.707	17.706	0.354	0.427	0.446	0.319	111.864	0.902	0.439	15.186	139	-0.299	-0.591	0	139990	1	7.791	17.717	112.306	0.316	1.399	0.715	0.996
152	0.010	99.656	15.494	87	75	134	7.732	18.283	7.734	18.282	0.394	7.666	18.227	0.125	0.125	0.133	0.099	50.630	0.844	0.145	1.038	97	0.797	-1.780	0	9567	1	7.707	18.352	59.744	0.098	1.342	0.745	0.980
153	2.027	171.122	31.734	174	0	232	8.812	17.532	8.804	17.543	5.649	7.687	16.915	2.156	1.250	2.080	1.241	173.092	0.798	2.226	346.873	176	-0.879	1.508	0	3197585	1	7.687	17.321	165.639	1.242	1.677	0.596	0.962
154	0.003	117.935	16.905	101	89	150	8.494	16.906	8.495	16.905	0.238	8.457	16.873	0.083	0.073	0.072	0.060	170.290	0.749	0.086	0.397	122	0.052	-1.233	0	3656	1	8.457	16.915	14.036	0.062	1.206	0.829	1
155	26.779	190.720	25.771	206	0	239	10.475	10.964	10.450	10.964	21.744	6.114	8.457	8.468	5.145	8.139	4.189	164.323	0.712	8.627	5.107.364	196	-1.105	1.408	0	47081234	1	6.228	9.540	165.528	4.383	1.943	0.515	0.945
156	2.202	169.696	28.487	186	76	228	12.597	8.056	12.598	8.079	5.863	11.884	7.155	1.656	1.948	1.929	1.453	62.095	0.805	2.193	373.638	174	-0.564	-0.312	0	3444311	1	12.009	9.103	57.216	1.584	1.328	0.753	0.953
157	0.124	81.195	14.845	69	64	164	12.899	9.022	12.899	9.026	1.426	12.655	8.811	0.500	0.437	0.462	0.341	146.833	0.765	0.502	10.041	76	1.567	2.645	0	92562	1	12.655	9.030	4.764	0.332	1.354	0.739	0.935
158	0.019	108.803	13.830	96	83	141	12.431	9.054	12.431	9.054	0.539	12.332	8.988	0.208	0.125	0.197	0.121	8.565	0.812	0.211	2.042	107	0.265	0.880	0	18823	1	12.332	9.030	171.469	0.124	1.630	0.613	1
159	0.873	131.827	21.143	129	71	195	10.927	8.261	10.915	8.263	3.883	10.176	7.843	1.500	0.885	1.593	0.698	164.483	0.727	1.504	115.019	132	-0.062	-0.477	0	1060282	1	10.249	7.916	149.172	0.679	2.283	0.438	0.977
160	0.057	91.736	14.358	86	70	187	11.379	8.825	11.376	8.825	0.938	11.228	8.697	0.292	0.271	0.333	0.220	148.314	0.822	0.348	5.274	89	2.132	8.376	0	48620	1	11.228	8.738	141.072	0.237	1.518	0.659	0.970
161	0.214	84.418	18.878	64	58	188	10.744	7.653	10.749	7.657	1.762	10.436	7.364	0.573	0.521	0.546	0.500	173.055	0.868	0.591	18.095	81	1.033	1.205	0	166809	1	10.436	7.655	165.719	0.497	1.091	0.917	0.989
162	0.166	103.371	19.892	103	67	201	11.465	7.819	11.460	7.822	1.531	11.197	7.634	0.573	0.396	0.538	0.392	6.124	0.888	0.573	17.123	101	0.975	1.161	0	157847	1	11.197	7.770	2.083	0.396	1.375	0.727	1.001
163	0.057	101.958	15.827	115	72	145	11.812	8.654	11.811	8.657	0.880	11.686	8.509	0.260	0.292	0.294	0.245	78.708	0.917	0.304	5.762	102	0.307	-1.001	0	53120	1	11.707	8.770	59.036	0.250	1.199	0.834	1.007
164	0.010	92.495	11.214	85	73	119	13.036	8.653	13.036	8.654	0.379	12.978	8.593	0.115	0.125	0.126	0.104	60.765	0.900	0.133	0.953	91	0.602	-2.052	0	8787	1	12.978	8.686	45	0.104	1.203	0.831	1
165	0.006	101.655	13.253	102	75	124	11.740	8.545	11.740	8.544	0.304	11.686	8.499	0.094	0.094	0.092	0.083	78.823	0.809	0.103	0.607	102	-0.291	0.051	0	5591	1	11.728	8.499	113.962	0.088	1.116	0.896	0.973
166	0.026	88.586	26.619	0	0	150	12.981	8.676	12.976	8.680	0.686	12.853	8.582	0.250	0.177	0.282	0.119	25.145	0.707	0.284	2.345	91	-1.964	5.100	0	21615	1	12.853	8.749	28.443	0.120	2.362	0.423	0.964
167	0.025	80.542	7.096	77	69	100	11.628	8.679	11.628	8.678	0.588	11.540	8.572	0.167	0.208	0.205	0.153	68.659	0.895	0.209	1.983	79	1.173	-10.825	0	18283	1	11.603	8.780	84.289	0.152	1.347	0.743	1.004
168	0.084	140.610	19.400	140	86	191	11.716	8.898	11.715	8.902	1.080	11.519	8.759	0.396	0.281	0.390	0.275	8.755	0.907	0.399	11.837	142	-0.224	0.108	0	109113	1	11.540	8.968	19.855	0.278	1.422	0.703	0.996
169	0.006	91.034	7.724	90	77	111	11.846	8.347	11.846	8.346	0.299	11.801	8.301	0.094	0.094	0.104	0.078	127.267	0.902	0.107	0.583	90	1.246	-10.583	0	5371	1	11.811	8.301	119.055	0.075	1.331	0.751	1.026
170	0.021	123.143	24.049	124	76	171	11.708	8.451	11.706	8.454	0.614	11.624	8.343	0.167	0.208	0.202	0.129	52.534	0.682	0.233	2.525	123	0.102	-0.446	0	23274	1	11.644	8.551	63.435	0.155	1.565	0.639	0.911
171	0.009	87.312	9.563	74	70	112	11.843	8.458	11.844	8.456	0.356	11.780	8.405	0.125	0.104	0.124	0.089	32.539	0.859	0.140	0.758	87	-0.285	7.839	0	6985	1	11.780	8.489	26.565	0.089	1.386	0.722	1
172	0.004	179.756	14.524	170	144	201	12.568	13.026	12.567	13.025	0.273	12.540	12.988	0.062	0.083	0.092	0.062	74.151	0.752	0.104	0.799	182	-0.891	4.015	0	7370	1	12.540	13.071	53.130	0.062	1.492	0.670	1
173	0.236	147.831	33.624	189	71	218	12.404	13.740	12.395	13.734	1.902	12.040	13.509	0.719	0.458	0.733	0.410	18.431	0.820	0.769	34.880	152	-0.252	-0.938	0	321532	1	12.082	13.915	28.301	0.428	1.790	0.559	0.991
174	0.008	130.123	18.816	125	93	168	10.798	14.239	10.798	14.239	0.354	10.738	14.175	0.115	0.115	0.127	0.079	42.047	0.795	0.140	1.030	131	-0.234	-0.362	0	9499	1	10.738	14.279	48.013	0.079	1.608	0.622	0.986
175	0.011	140.480	12.764	140	112	181	10.736	13.472	10.737	13.473	0.419	10.655	13.425	0.156	0.094	0.163	0.083	164.970	0.761	0.168	1.493	140	0.863	-5.272	0	13767	1	10.665	13.425	150.255	0.086	1.954	0.512	1.010
176	0.002	132.435	15.562	122	106	170	11.975	13.608	11.974	13.609	0.195	11.946	13.571	0.062	0.073	0.061	0.052	80.611	0.823	0.073	0.330	133	-0.849	13.493	0	3046	1	11.967	13.571	90	0.052	1.162	0.861	1.095
177	0.026	152.552	32.895	186	88	200	12.741	14.045	12.744	14.051	0.631	12.634	13.957	0.198	0.198	0.224	0.147	135.592	0.818	0.252	3.955	157	-0.336	-1.102	0	36460	1	12.655	13.957	128.290	0.157	1.520	0.658	1.006
178	0.004	160.200	16.528	155	131	194	12.047	15.369	12.047	15.369	0.247	12.009	15.321	0.073	0.094	0.080	0.061	85.464	0.784	0.094	0.608	157	-0.061	1.475	0	5607	1	12.040	15.321	90	0.065	1.317	0.759	0.959
179	0.007	134.103	22.182	134	95	178	11.885	13.511	11.882	13.513	0.345	11.811	13.467	0.135	0.083	0.118	0.080	176.235	0.780	0.139	0.989	132	-0.223	1.774	0	9119	1	11.811	13.509	167.005	0.081	1.479	0.676	1.007
180	0.002	111.667	15.206	90	88	142	12.636	13.517	12.635	13.515	0.194	12.603	13.477	0.062	0.073	0.058	0.050	135.000	0.762	0.074	0.254	112	2.053	-19.306	0	2345	1	12.634	13.477	98.130	0.050	1.163	0.860	1
181	0.007	186.076	13.232	193	150	207	10.707	13.665	10.707	13.665	0.350	10.655	13.602	0.104	0.125	0.130	0.070	45.718	0.734	0.150	1.332	191	0.567	-24.677	0	12281	1	10.665	13.727	56.310	0.071	1.868	0.535	0.985
182	0.079	107.773	22.042	94	70	179	10.808	14.460	10.808	14.458	1.084	10.645	14.279	0.323	0.354	0.394	0.256	120.311	0.849	0.410	8.546	103	0.919	0.047	0	78782	1	10.728	14.279	125.707	0.266	1.538	0.650	0.983
183	0.004	149.100	14.913	154	109	171	10.717	14.083	10.717	14.083	0.260	10.686	14.029	0.062	0.104	0.094	0.059	81.552	0.804	0.104	0.647	151	-1.552	13.701	0	5964	1	10.728	14.029	90	0.056	1.608	0.622	1.026
184	0.010	104.620	17.658	85	82	148	12.087	13.652	12.083	13.656	0.395	12.030	13.592	0.115	0.125	0.146	0.087	51.905	0.802	0.162	1.044	102	0.580	-1.605	0	9625	1	12.030	13.707	45	0.088	1.683	0.594	0.995
185	0.003	127.812	23.421	113	92	190	11.762	13.878	11.763	13.877	0.247	11.728	13.832	0.062	0.104	0.082	0.054	79.812	0.712	0.105	0.444	126	0.898	-0.469	0	4090	1	11.759	13.832	95.711	0.054	1.510	0.662	1.032
186	0.001	166.364	19.866	145	145	200	12.128	15.321	12.129	15.322	0.167	12.103	15.300	0.042	0.062	0.044	0.035	85.560	0.537	0.063	0.199	164	0.900	-5.633	0	1830	1	12.134	15.363	80.538	0.039	1.265	0.790	0.957
187	0.295	132.601	28.742	111	0	201	11.434	13.836	11.432	13.822	2.172	11.082	13.530	0.708	0.646	0.651	0.578	139.426	0.787	0.719	39.183	132	-0.098	0.018	0	361205	1	11.082	13.800	169.992	0.627	1.125	0.889	0.918
188	0.059	133.845	24.002	139	82	197	12.398	14.058	12.399	14.061	0.925	12.238	13.946	0.323	0.250	0.317	0.238	163.247	0.871	0.343	7.942	134	0.207	-0.519	0	73.213.000	1	12.238	13.957	160.463	0.242	1.332	0.751	0.993
189	2.261	140.810	31.822	152	0	219	11.863	14.611	11.853	14.620	6.045	10.853	13.873	2.187	1.573	2.109	1.365	13.742	0.778	2.190	318.409	142	-0.236	-0.240	0	2935190	1	10.853	14.290	177.002	1.463	1.545	0.647	0.938
190	0.133	139.428	24.088	149	82	204	13.117	14.532	13.115	14.528	1.447	12.894	14.279	0.437	0.510	0.541	0.314	62.545	0.800	0.517	18.604	139	0.189	-0.413	0	171496	1	12.998	14.759	62.403	0.320	1.723	0.580	0.948
191	0.021	151.219	31.078	110	94	204	13.044	14.578	13.042	14.580	0.580	12.957	14.477	0.167	0.198	0.173	0.153	114.489	0.779	0.205	3.150	149	0.041	-1.550	0	29034	1	13.050	14.477	104.744	0.151	1.133	0.883	0.955
192	0.011	108.816	17.893	92	81	159	13.266	14.635	13.268	14.635	0.423	13.207	14.550	0.104	0.167	0.158	0.086	77.180	0.745	0.167	1.157	109	0.643	-1.518	0	10664	1	13.269	14.550	93.576	0.087	1.834	0.545	0.990
193	0.037	137.278	21.773	136	91	187	10.579	14.043	10.583	14.044	0.765	10.457	13.925	0.219	0.240	0.237	0.201	79.120	0.804	0.251	5.138	136	0.081	-0.415	0	47.361.000	1	10.457	14.113	48.366	0.211	1.180	0.848	0.953
194	0.001	160.923	24.029	116	116	208	11.839	13.628	11.838	13.629	0.160	11.811	13.602	0.052	0.052	0.051	0.035	38.338	0.693	0.061	0.227	161	1.045	-10.456	0	2092	1	11.832	13.655	59.036	0.037	1.434	0.697	1
195	0.014	129.920	19.421	137	87	165	10.590	14.859	10.591	14.859	0.460	10.530	14.759	0.115	0.187	0.169	0.102	79.143	0.805	0.189	1.762	135	-0.315	-2.000	0	16.240.000	1	10.582	14.946	83.660	0.104	1.660	0.602	0.992
196	0.158	178.677	22.691	193	97	216	11.407	15.668	11.405	15.668	1.519	11.144	15.425	0.552	0.479	0.484	0.416	9.256	0.862	0.558	28.280	185	-0.987	0.841	0	260690	1	11.144	15.758	8.584	0.423	1.162	0.860	0.976
197	0.015	118.816	12.955	127	90	148	12.632	15.045	12.631	15.046	0.465	12.540	14.988	0.177	0.115	0.164	0.114	170.836	0.856	0.177	1.753	120	0.195	-2.186	0	16159	1	12.540	15.061	0	0.114	1.438	0.695	1.011
198	0.007	127.657	17.773	121	92	181	10.604	14.742	10.604	14.740	0.355	10.540	14.686	0.125	0.104	0.143	0.065	35.454	0.726	0.148	0.928	124	0.342	6.019	0	8553	1	10.551	14.790	39.289	0.063	2.209	0.453	1.015
199	0.008	130.500	22.699	137	90	173	10.452	14.828	10.453	14.825	0.346	10.395	14.779	0.115	0.104	0.113	0.096	24.110	0.887	0.126	1.104	136	-0.109	-1.669	0	10179	1	10.395	14.852	24.444	0.100	1.176	0.850	1.020
200	0.006	153.655	18.902	124	123	191	10.390	14.713	10.390	14.714	0.303	10.342	14.675	0.094	0.094	0.102	0.074	136.978	0.815	0.107	0.917	155	-0.220	0.966	0	8451	1	10.342	14.675	119.055	0.081	1.381	0.724	0.991
201	0.029	80.052	12.071	76	63	124	11.004	15.112	11.007	15.114	0.635	10.894	15.009	0.208	0.208	0.196	0.190	47.356	0.913	0.219	2.345	77	1.368	0.851	0	21614	1	10.894	15.144	25.346	0.186	1.032	0.969	0.998
202	0.007	132.545	13.468	128	108	165	11.884	15.614	11.884	15.615	0.348	11.821	15.561	0.125	0.104	0.125	0.073	156.612	0.742	0.127	0.949	133	-0.580	9.636	0	8748	1	11.842	15.561	124.992	0.074	1.723	0.580	0.930
203	0.415	150.745	30.473	143	79	227	10.203	14.233	10.216	14.238	2.611	9.676	13.936	0.989	0.635	1.040	0.508	159.977	0.765	1.015	62.566	149	0.027	-0.814	0	576749	1	9.676	14.134	160.821	0.518	2.048	0.488	0.949
204	0.003	152.889	13.227	152	128	177	10.543	13.432	10.542	13.432	0.222	10.509	13.405	0.073	0.052	0.077	0.048	14.434	0.749	0.081	0.448	153	-0.729	5.254	0	4128	1	10.509	13.457	39.806	0.043	1.585	0.631	1.019
205	0.009	144.859	20.669	141	95	197	10.327	13.846	10.328	13.845	0.400	10.238	13.800	0.167	0.083	0.155	0.076	3.684	0.724	0.170	1.336	144	0.092	-1.085	0	12.313.000	1	10.238	13.863	10.620	0.080	2.046	0.489	0.994
206	0.006	125.948	18.566	109	96	190	12.842	15.111	12.843	15.111	0.304	12.790	15.071	0.104	0.073	0.104	0.077	8.937	0.854	0.111	0.792	124	1.163	2.424	0	7305	1	12.790	15.144	41.186	0.073	1.362	0.734	1.018
207	0.348	139.510	26.898	154	74	205	12.718	15.502	12.727	15.504	2.227	12.373	15.134	0.625	0.760	0.739	0.599	100.176	0.881	0.777	48.504	142	-0.156	-0.583	0	447.128.000	1	12.655	15.144	107.949	0.622	1.235	0.810	0.978
208	0.085	143.273	19.829	139	86	189	13.188	15.264	13.186	15.263	1.109	13.040	15.081	0.292	0.354	0.372	0.289	80.021	0.865	0.398	12.123	145	-0.562	0.552	0	111753	1	13.040	15.415	47.121	0.292	1.287	0.777	0.961
209	0.026	139.766	21.983	126	87	179	12.224	15.785	12.227	15.788	0.611	12.123	15.686	0.198	0.198	0.221	0.153	137.549	0.891	0.228	3.699	142	-0.239	-0.098	0	34103	1	12.155	15.686	133.152	0.153	1.443	0.693	1.006
210	0.016	106.890	15.128	110	83	138	12.128	15.866	12.128	15.869	0.485	12.040	15.800	0.177	0.135	0.184	0.109	146.210	0.842	0.188	1.681	105	0.294	-0.673	0	15499	1	12.061	15.800	146.310	0.114	1.684	0.594	1
211	0.003	107.080	15.832	97	84	137	12.037	15.902	12.035	15.902	0.227	11.999	15.873	0.083	0.052	0.081	0.043	147.171	0.662	0.098	0.290	102	0.900	-4.472	0	2677	1	11.999	15.873	147.995	0.049	1.899	0.527	1
212	0.002	154.087	19.988	135	114	191	11.943	15.852	11.941	15.851	0.218	11.894	15.821	0.083	0.062	0.063	0.050	169.349	0.660	0.086	0.384	156	-0.105	-0.861	0	3544	1	11.894	15.842	165.964	0.053	1.246	0.803	0.885
213	0.190	152.035	24.525	151	83	211	10.875	16.738	10.871	16.738	1.724	10.572	16.477	0.594	0.458	0.606	0.399	19.585	0.803	0.634	28.879	154	-0.257	-0.670	0	266214	1	10.603	16.935	42.337	0.412	1.521	0.658	0.980
214	0.019	127.360	31.171	105	74	186	11.267	17.032	11.273	17.042	0.675	11.186	16.883	0.156	0.292	0.297	0.080	114.371	0.515	0.303	2.376	120	0.397	-1.347	0	21906	1	11.207	16.883	105.945	0.089	3.723	0.269	0.975
215	0.011	122.528	23.943	100	80	199	13.365	16.362	13.366	16.366	0.417	13.311	16.300	0.115	0.125	0.143	0.103	57.684	0.830	0.162	1.409	119	0.698	0.339	0	12988	1	13.311	16.425	45	0.102	1.387	0.721	1.019
216	0.020	123.326	20.180	109	84	174	13.465	16.183	13.468	16.183	0.548	13.363	16.123	0.198	0.135	0.197	0.127	164.192	0.823	0.211	2.421	119	0.488	-0.225	0	22322	1	13.363	16.123	159.775	0.126	1.551	0.645	1.014
217	0.018	113.784	24.327	92	0	163	13.317	16.248	13.318	16.245	0.518	13.248	16.154	0.146	0.187	0.181	0.128	62.171	0.849	0.190	2.061	110	-0.271	1.264	0	19002	1	13.300	16.342	80.538	0.135	1.413	0.708	0.982
218	0.010	119.578	14.753	106	85	152	11.545	16.407	11.544	16.407	0.400	11.467	16.363	0.156	0.083	0.143	0.087	175.925	0.768	0.159	1.167	117	-0.256	4.671	0	10762	1	11.467	16.435	11.310	0.083	1.641	0.609	0.994
219	2.518	137.727	22.500	132	73	219	12.347	16.735	12.323	16.744	5.918	11.322	15.883	1.969	1.614	1.971	1.627	13.212	0.903	2.057	346.788	137	0.021	-0.429	0	3196793	1	11.332	17.185	34.897	1.606	1.212	0.825	0.986
220	0.030	134.709	24.041	124	78	194	10.896	16.386	10.898	16.385	0.692	10.769	16.321	0.271	0.146	0.278	0.138	8.240	0.792	0.280	4.062	135	0.085	-0.407	0	37449	1	10.769	16.435	15.068	0.142	2.008	0.498	1.009
221	0.024	123.959	28.882	91	80	194	11.000	16.396	10.995	16.393	0.599	10.884	16.331	0.240	0.135	0.228	0.131	176.722	0.825	0.240	2.918	123	0.444	-0.845	0	26899	1	10.884	16.383	0	0.127	1.735	0.576	0.995
222	0.191	151.801	24.810	151	75	211	10.878	16.745	10.873	16.743	1.779	10.572	16.467	0.615	0.479	0.611	0.398	21.195	0.759	0.648	29.015	154	-0.308	-0.549	0	267473	1	10.582	16.925	45	0.419	1.536	0.651	0.975
223	0.173	72.479	12.888	64	57	168	10.193	17.042	10.196	17.046	1.638	9.957	16.737	0.437	0.542	0.588	0.374	57.711	0.809	0.646	12.517	68	2.839	9.656	0	115386	1	9.999	17.279	52.206	0.404	1.571	0.637	0.972
224	0.287	133.675	33.539	123	0	214	11.310	16.430	11.310	16.411	2.310	11.051	15.956	0.594	0.917	0.787	0.464	81.594	0.675	0.919	38.355	135	-0.567	1.110	0	353570	1	11.238	15.956	93.900	0.546	1.697	0.589	0.907
225	0.042	111.992	22.408	99	68	168	9.883	17.111	9.881	17.114	0.766	9.780	16.987	0.229	0.250	0.250	0.214	73.422	0.899	0.260	4.702	108	0.393	-0.521	0	43341	1	9.822	17.237	53.130	0.223	1.167	0.857	1.001
226	0.004	106.892	12.572	99	83	130	11.109	16.112	11.110	16.113	0.266	11.082	16.071	0.073	0.083	0.080	0.064	72.222	0.716	0.096	0.429	108	0.200	-4.534	0	3955	1	11.082	16.154	40.601	0.072	1.263	0.792	1
227	0.003	120.115	12.622	133	89	141	11.165	16.028	11.166	16.028	0.230	11.124	15.988	0.073	0.062	0.070	0.052	26.944	0.670	0.088	0.339	119	-1.606	15.111	0	3123	1	11.124	16.050	45	0.059	1.353	0.739	0.963
228	0.015	162.832	34.221	190	84	211	11.061	16.255	11.069	16.254	0.526	10.967	16.175	0.177	0.135	0.191	0.099	18.063	0.675	0.211	2.420	173	-0.714	-0.457	0	22308	1	10.967	16.290	32.905	0.107	1.925	0.519	0.919
229	0.002	129	16.272	118	104	158	11.384	15.946	11.384	15.946	0.208	11.353	15.904	0.062	0.083	0.073	0.041	135.000	0.690	0.086	0.308	135	0.791	-10.062	0	2838	1	11.374	15.904	104.036	0.036	1.774	0.564	1
230	0.007	133.203	11.164	129	106	157	11.514	15.939	11.514	15.940	0.337	11.467	15.873	0.094	0.125	0.125	0.071	124.889	0.770	0.135	0.925	133	-1.977	29.166	0	8525	1	11.478	15.873	112.620	0.072	1.754	0.570	1
231	0.052	71.745	9.378	66	60	118	10.903	14.837	10.902	14.839	0.921	10.769	14.654	0.271	0.323	0.302	0.218	59.507	0.768	0.346	3.720	69	2.143	5.030	0	34294	1	10.811	14.977	68.839	0.224	1.385	0.722	0.940
232	0.016	166.715	23.826	182	112	201	9.972	17.613	9.971	17.609	0.511	9.895	17.519	0.146	0.198	0.192	0.109	117.973	0.790	0.200	2.731	172	-0.554	-0.317	0	25174	1	9.947	17.519	98.973	0.108	1.767	0.566	1.049
233	0.015	130.154	23.358	151	81	180	10.522	18.362	10.525	18.363	0.483	10.436	18.279	0.156	0.146	0.142	0.132	14.197	0.793	0.165	1.920	129	0.137	-0.553	0	17701	1	10.436	18.331	161.565	0.138	1.078	0.927	0.928
234	0.011	125.100	15.131	116	97	180	8.668	7.815	8.667	7.816	0.453	8.561	7.770	0.177	0.104	0.156	0.088	171.852	0.664	0.178	1.357	124	1.628	-7.644	0	12510	1	8.561	7.832	6.710	0.094	1.767	0.566	0.943
235	0.006	155.807	24.695	158	110	192	9.253	7.839	9.253	7.837	0.321	9.218	7.780	0.083	0.104	0.099	0.080	99.955	0.754	0.119	0.963	162	-0.411	-2.529	0	8881	1	9.228	7.780	127.875	0.083	1.240	0.806	0.991
236	1.397	166.215	33.609	176	0	231	8.162	7.279	8.146	7.272	4.647	7.291	6.645	1.625	1.250	1.670	1.065	155.823	0.813	1.756	232.220	169	-0.327	-0.444	0	2140679	1	7.291	7.041	153.587	1.126	1.568	0.638	0.965
237	0.255	189.347	30.193	212	104	240	7.562	5.807	7.566	5.824	2.423	7.343	5.249	0.427	1.083	1.090	0.298	102.909	0.546	1.112	48.311	195	-0.618	-0.461	0	445343	1	7.384	5.249	102.995	0.313	3.659	0.273	0.956
238	0.050	150.533	21.103	153	90	192	7.941	5.455	7.940	5.458	0.882	7.832	5.260	0.208	0.344	0.317	0.200	86.519	0.802	0.344	7.479	153	-0.586	0.417	0	68944	1	7.968	5.260	93.468	0.205	1.589	0.629	0.982
239	1.380	132.046	30.468	128	57	213	8.745	4.952	8.731	5.000	4.731	8.218	4.239	1.156	1.573	1.686	1.042	78.184	0.775	1.754	182.220	131	0.022	-0.718	0	1.679.756.000	1	8.353	5.781	56.876	1.149	1.617	0.618	0.955
240	0.008	151.890	10.715	148	135	185	6.545	8.901	6.544	8.901	0.336	6.489	8.843	0.104	0.115	0.103	0.098	52.359	0.884	0.119	1.203	150	0.575	10.736	0	11088	1	6.530	8.957	74.745	0.098	1.053	0.949	0.973
241	0.021	160.031	10.589	158	131	179	6.325	8.809	6.326	8.806	0.611	6.249	8.697	0.156	0.240	0.254	0.104	65.326	0.701	0.254	3.333	161	-0.373	-0.436	0	30726	1	6.280	8.936	70.821	0.109	2.439	0.410	0.990
242	0.007	157.867	17.373	155	126	189	7.233	11.541	7.234	11.541	0.315	7.166	11.499	0.115	0.083	0.103	0.080	2.699	0.826	0.119	1.028	157	-0.446	4.302	0	9472	1	7.166	11.540	164.745	0.077	1.284	0.779	1
243	0.006	131.696	21.524	113	96	168	7.418	11.515	7.416	11.517	0.309	7.374	11.457	0.083	0.115	0.099	0.078	77.013	0.801	0.116	0.800	133	-0.144	0.631	0	7.375.000	1	7.395	11.571	79.695	0.083	1.259	0.794	0.966
244	0.282	161.279	27.310	175	82	216	6.132	10.675	6.132	10.677	2.100	5.760	10.384	0.646	0.677	0.705	0.509	130.562	0.802	0.781	45.436	165	-0.472	-0.384	0	418.841.000	1	5.801	10.447	133.919	0.554	1.386	0.721	0.999
245	0.730	171.759	32.600	209	87	226	6.073	11.813	6.077	11.808	3.486	5.666	11.207	0.885	1.250	1.230	0.756	76.903	0.755	1.256	125.359	178	-0.539	-0.680	0	1155597	1	5.895	12.457	84.289	0.844	1.627	0.615	0.934
246	0.024	149.853	25.674	130	97	203	5.444	11.736	5.440	11.733	0.623	5.322	11.655	0.229	0.187	0.249	0.121	142.242	0.765	0.248	3.544	145	0.247	-0.085	0	32668	1	5.322	11.686	157.751	0.117	2.054	0.487	1.014
247	0.008	142.342	14.074	149	108	169	5.770	11.440	5.770	11.439	0.335	5.718	11.384	0.104	0.115	0.107	0.094	85.920	0.886	0.115	1.127	144	0.527	-12.398	0	10391	1	5.760	11.499	84.806	0.092	1.130	0.885	1
248	0.008	147.857	15.285	137	114	177	5.568	11.674	5.568	11.673	0.355	5.510	11.634	0.125	0.094	0.124	0.086	166.464	0.834	0.135	1.235	148	0.323	-7.265	0	11385	1	5.510	11.634	157.380	0.089	1.449	0.690	1.007
249	0.029	145.705	26.298	130	96	212	5.451	11.745	5.446	11.741	0.721	5.312	11.655	0.240	0.208	0.279	0.131	141.225	0.693	0.317	4.173	141	0.396	0.129	0	38466	1	5.312	11.655	138.991	0.138	2.130	0.469	1.002
250	0.003	128.080	15.521	125	100	155	5.727	12.216	5.727	12.216	0.237	5.697	12.165	0.052	0.104	0.073	0.047	91.327	0.605	0.105	0.347	125	-0.517	4.601	0	3.202.000	1	5.728	12.165	95.711	0.050	1.537	0.651	0.980
251	0.012	136.684	20.293	137	105	202	5.571	11.923	5.571	11.924	0.461	5.478	11.863	0.187	0.104	0.162	0.097	174.936	0.731	0.188	1.690	136	0.880	-2.989	0	15.582.000	1	5.478	11.957	3.180	0.099	1.663	0.601	1.004
252	0.028	117.914	21.079	109	84	214	5.252	11.853	5.250	11.855	0.665	5.135	11.769	0.250	0.156	0.248	0.142	169.523	0.788	0.253	3.275	115	1.481	4.842	0	30186	1	5.135	11.842	170.538	0.146	1.746	0.573	0.988
253	0.011	115.891	23.318	101	84	187	5.133	11.701	5.136	11.699	0.419	5.051	11.655	0.146	0.094	0.144	0.097	15.354	0.784	0.168	1.270	109	0.767	-0.935	0	11705	1	5.051	11.738	29.745	0.094	1.478	0.677	1.005
254	0.009	140.711	28.357	104	98	199	5.126	11.342	5.129	11.343	0.374	5.051	11.301	0.146	0.083	0.135	0.085	5.264	0.807	0.149	1.267	134	0.337	-0.577	0	11679	1	5.051	11.374	12.095	0.083	1.585	0.631	1.018
255	3.612	176.245	45.153	209	59	230	6.946	14.301	6.982	14.347	7.411	5.791	13.290	2.552	2.135	2.399	1.917	24.416	0.827	2.708	636.664	195	-1.262	0.439	0	5868966	1	5.791	15.071	19.550	2.005	1.252	0.799	0.970
256	0.008	149.417	15.135	138	120	186	6.360	14.097	6.361	14.096	0.349	6.312	14.029	0.094	0.125	0.116	0.085	82.990	0.804	0.135	1.167	147	-0.005	7.301	0	10758	1	6.333	14.154	67.380	0.081	1.363	0.734	1
257	1.522	175.356	27.483	184	70	232	7.843	12.905	7.853	12.919	4.847	7.082	12.228	1.448	1.552	1.477	1.311	100.965	0.814	1.613	266.810	180	-0.801	0.428	0	2459539	1	7.082	12.613	135.785	1.390	1.126	0.888	0.954
258	0.027	140.385	26.879	138	82	199	6.857	13.005	6.851	13.005	0.778	6.676	12.946	0.354	0.115	0.332	0.105	4.427	0.568	0.355	3.838	141	-0.074	0.267	0	35377	1	6.676	12.988	176.634	0.110	3.159	0.317	0.966
259	0.097	136.309	17.900	153	88	181	8.616	14.316	8.618	14.317	1.180	8.436	14.134	0.385	0.365	0.370	0.334	12.186	0.876	0.411	13.234	138	-0.308	-0.473	0	121.997.000	1	8.457	14.415	30.466	0.345	1.109	0.902	0.975
260	0.207	111.863	29.878	79	67	198	8.675	13.828	8.664	13.830	1.663	8.405	13.561	0.531	0.531	0.556	0.473	50.955	0.939	0.574	23.105	106	0.542	-0.554	0	212987	1	8.468	14.029	45	0.459	1.173	0.852	0.999
261	0.038	124.888	17.263	130	79	163	8.175	14.817	8.180	14.820	0.778	8.041	14.686	0.271	0.250	0.289	0.166	138.608	0.785	0.298	4.715	126	-0.222	-0.574	0	43461	1	8.041	14.779	155.225	0.179	1.740	0.575	0.961
262	0.010	149.466	19.882	158	109	202	7.378	13.357	7.375	13.355	0.382	7.312	13.300	0.125	0.115	0.137	0.089	140.589	0.821	0.147	1.427	154	-0.045	-3.152	0	13153	1	7.332	13.300	135	0.092	1.547	0.646	0.989
263	0.028	109.438	15.242	111	76	151	5.926	14.374	5.928	14.371	0.668	5.853	14.259	0.135	0.250	0.250	0.142	96.776	0.782	0.253	3.039	111	-0.323	2.658	0	28016	1	5.937	14.509	80.538	0.135	1.762	0.568	0.985
264	0.008	153.026	15.890	158	109	175	7.371	13.355	7.369	13.354	0.350	7.312	13.300	0.115	0.115	0.113	0.093	123.751	0.845	0.119	1.262	156	-0.140	-10.354	0	11.630.000	1	7.332	13.311	142.125	0.099	1.214	0.823	1.007
265	0.298	149.916	27.373	154	86	212	9.243	14.017	9.241	14.022	2.035	8.916	13.665	0.646	0.667	0.719	0.528	127.730	0.905	0.766	44.707	151	-0.126	-0.800	0	412120	1	9.082	13.665	123.906	0.520	1.361	0.735	0.993
266	0.738	153.558	27.495	170	80	222	8.930	13.042	8.933	13.059	3.371	8.489	12.405	0.906	1.239	1.364	0.689	115.885	0.816	1.329	113.258	156	-0.271	-0.872	0	1044044	1	8.530	12.478	123.815	0.679	1.981	0.505	0.991
267	0.486	157.428	33.181	162	81	226	9.795	13.441	9.788	13.448	2.538	9.415	13.040	0.823	0.812	0.843	0.734	46.637	0.948	0.878	76.491	161	-0.183	-0.846	0	705119	1	9.613	13.852	67.694	0.721	1.148	0.871	1
268	5.555	179.577	27.139	198	70	235	9.567	15.682	9.590	15.692	9.520	7.593	14.332	3.562	2.687	3.138	2.254	176.198	0.770	3.564	997.480	186	-1.107	1.155	0	9195074	1	7.593	15.831	177.990	2.452	1.392	0.718	0.923
269	0.031	132.456	26.803	128	0	191	9.495	14.224	9.498	14.224	0.741	9.363	14.092	0.240	0.250	0.303	0.129	47.543	0.702	0.324	4.066	135	-2.766	12.310	0	37485	1	9.363	14.321	45	0.136	2.345	0.426	0.998
270	0.025	115.831	15.875	123	78	151	9.299	14.489	9.300	14.489	0.598	9.218	14.384	0.177	0.208	0.199	0.160	70.821	0.880	0.209	2.903	117	-0.055	-0.269	0	26757	1	9.270	14.384	95.711	0.166	1.245	0.803	1
271	0.010	108.528	17.403	96	83	161	9.420	14.390	9.420	14.388	0.467	9.353	14.321	0.125	0.135	0.126	0.098	122.043	0.557	0.145	1.048	105	0.971	1.803	0	9659	1	9.353	14.394	30.256	0.121	1.291	0.775	0.809
272	0.004	141.061	12.928	140	114	184	10.227	17.518	10.227	17.518	0.242	10.186	17.477	0.083	0.083	0.080	0.057	135.827	0.770	0.086	0.505	140	1.669	-11.929	0	4655	1	10.207	17.477	104.036	0.059	1.397	0.716	0.943
273	0.004	113.559	23.122	84	80	152	8.402	16.395	8.401	16.398	0.248	8.353	16.352	0.083	0.083	0.072	0.065	129.037	0.755	0.086	0.419	116	-0.003	-0.461	0	3861	1	8.353	16.394	165.964	0.066	1.099	0.910	0.895
274	0.003	122.406	16.327	108	98	157	7.810	16.227	7.810	16.227	0.240	7.770	16.185	0.083	0.083	0.080	0.055	138.242	0.760	0.086	0.425	118	0.748	-1.982	0	3917	1	7.791	16.185	104.036	0.058	1.444	0.692	1
275	0.034	101.821	26.334	83	69	186	8.529	18.800	8.530	18.789	0.738	8.457	18.644	0.156	0.292	0.286	0.151	89.417	0.782	0.298	3.446	93	1.301	1.177	0	31768	1	8.478	18.935	77.905	0.155	1.892	0.528	1.010
276	0.005	107.646	9.277	99	93	126	3.100	25.341	3.100	25.341	0.282	3.062	25.289	0.083	0.094	0.085	0.078	103.982	0.820	0.099	0.561	107	-0.348	7.872	0	5167	1	3.093	25.289	108.435	0.081	1.099	0.910	0.970
277	0.006	155.127	21.274	138	109	193	3.568	24.560	3.568	24.558	0.303	3.520	24.497	0.094	0.115	0.095	0.080	111.571	0.818	0.115	0.926	154	-0.054	-0.846	0	8532	1	3.562	24.497	90	0.073	1.192	0.839	1.009
278	0.020	147.621	17.046	157	107	185	3.503	24.149	3.502	24.150	0.547	3.437	24.049	0.135	0.208	0.191	0.131	97.536	0.828	0.212	2.915	152	-0.720	2.035	0	26867	1	3.479	24.257	78.690	0.131	1.455	0.687	1
279	0.004	118.897	16.701	115	89	154	3.500	24.888	3.501	24.886	0.294	3.479	24.830	0.042	0.115	0.121	0.044	84.589	0.616	0.122	0.503	115	0.491	0.363	0	4637	1	3.479	24.945	70.017	0.042	2.737	0.365	1
280	0.084	145.671	18.455	144	88	194	3.297	25.631	3.294	25.633	1.088	3.145	25.445	0.312	0.365	0.364	0.295	111.767	0.896	0.401	12.294	145	-0.187	-0.194	0	113.332.000	1	3.187	25.445	114.567	0.306	1.233	0.811	0.992
281	2.201	164.677	30.006	188	0	222	2.579	24.399	2.576	24.397	6.131	1.760	23.278	1.698	2.093	2.282	1.228	123.676	0.736	2.411	362.409	169	-0.498	-0.544	0	3340794	1	1.771	23.351	129.742	1.380	1.859	0.538	0.935
282	0.045	107.381	23.646	86	74	170	3.532	25.694	3.524	25.696	0.831	3.406	25.549	0.240	0.281	0.301	0.191	67.926	0.823	0.303	4.858	102	0.636	-0.299	0	44778	1	3.406	25.788	49.185	0.190	1.572	0.636	0.974
283	0.056	126.660	18.784	115	85	175	3.336	25.357	3.333	25.358	0.959	3.198	25.205	0.260	0.344	0.345	0.205	118.979	0.759	0.366	7.035	126	0.362	-1.010	0	64850	1	3.281	25.205	109.983	0.213	1.681	0.595	0.946
284	0.363	144.300	37.221	0	0	215	3.818	25.497	3.842	25.487	2.502	3.375	25.174	0.917	0.677	1.064	0.434	28.789	0.728	1.046	52.377	150	-1.510	3.859	0	482827	1	3.385	25.788	35.272	0.426	2.449	0.408	0.989
285	0.130	157.658	21.954	157	85	210	3.662	25.063	3.660	25.069	1.389	3.447	24.872	0.448	0.406	0.443	0.373	45.780	0.845	0.477	20.472	159	-0.384	-0.225	0	188717	1	3.510	25.226	36.119	0.390	1.189	0.841	0.954
286	0.009	109.148	15.623	111	83	159	3.093	25.320	3.092	25.320	0.356	3.041	25.268	0.115	0.104	0.116	0.096	16.444	0.870	0.127	0.959	107	0.176	3.986	0	8841	1	3.041	25.361	34.992	0.097	1.206	0.829	0.994
287	1.459	189.345	30.038	213	75	233	3.273	21.315	3.276	21.319	5.060	2.343	20.508	1.677	1.583	1.643	1.130	31.705	0.716	1.808	276.203	199	-1.148	0.814	0	2546122	1	2.343	21.383	28.189	1.166	1.453	0.688	0.926
288	0.102	173.948	28.195	203	87	220	3.422	22.195	3.428	22.192	1.214	3.208	22.018	0.427	0.365	0.458	0.284	38.163	0.871	0.475	17.757	180	-0.748	-0.059	0	163685	1	3.208	22.310	28.811	0.290	1.612	0.620	0.998
289	0.007	133.574	14.871	142	107	183	3.597	21.903	3.597	21.903	0.323	3.541	21.851	0.104	0.104	0.107	0.088	39.464	0.887	0.116	0.985	133	1.463	-8.670	0	9083	1	3.541	21.924	26.565	0.084	1.220	0.820	1
290	0.025	140.197	17.581	152	101	179	3.528	22.317	3.525	22.319	0.630	3.427	22.195	0.187	0.219	0.236	0.134	49.795	0.786	0.263	3.483	141	-0.209	-1.020	0	32105	1	3.458	22.414	56.310	0.140	1.764	0.567	1.007
291	1.170	154.056	25.538	153	74	215	2.732	22.763	2.725	22.760	4.118	2.208	22.049	1.114	1.375	1.390	1.072	99.405	0.867	1.391	180.272	156	-0.368	-0.310	0	1661802	1	2.593	22.049	98.616	1.107	1.298	0.771	0.967
292	0.290	129.806	21.443	124	74	196	3.194	23.503	3.192	23.506	2.073	2.781	23.174	0.739	0.625	0.696	0.530	157.693	0.847	0.748	37.597	129	0.024	-0.203	0	346.582.000	1	2.781	23.424	163.836	0.541	1.315	0.761	0.978
293	0.018	92.875	14.688	83	73	140	2.236	23.153	2.237	23.152	0.571	2.156	23.070	0.156	0.156	0.161	0.144	11.308	0.703	0.177	1.693	89	1.218	-1.327	0	15603	1	2.177	23.216	40.236	0.148	1.114	0.898	0.952
294	0.070	120.435	16.831	117	76	166	3.283	23.144	3.283	23.141	0.974	3.125	22.987	0.312	0.302	0.337	0.265	136.681	0.931	0.355	8.466	123	-0.575	1.258	0	78042	1	3.145	23.028	139.764	0.275	1.272	0.786	1
295	0.029	99.318	20.726	75	70	167	2.096	21.007	2.096	21.009	0.663	2.000	20.883	0.198	0.250	0.253	0.144	124.146	0.818	0.263	2.844	96	0.824	0.353	0	26220	1	2.062	20.883	108.435	0.140	1.756	0.569	0.996
296	0.005	128.020	16.188	115	102	160	2.758	17.616	2.758	17.615	0.289	2.708	17.571	0.094	0.083	0.099	0.070	135.895	0.817	0.113	0.694	128	0.746	-6.411	0	6.401.000	1	2.708	17.592	146.310	0.075	1.409	0.710	1
297	1.513	148.719	27.153	160	70	223	3.979	17.929	3.966	17.951	4.756	3.093	17.175	1.666	1.416	1.770	1.088	39.366	0.840	1.829	224.991	151	-0.274	-0.607	0	2074033	1	3.104	18.383	30.069	1.087	1.627	0.615	0.969
298	0.966	127.915	20.182	131	75	194	1.804	20.366	1.810	20.354	3.765	1.312	19.643	0.958	1.448	1.463	0.840	70.031	0.856	1.521	123.512	128	-0.039	-0.543	0	1138575	1	1.562	21.091	66.595	0.866	1.740	0.575	0.997
299	0.223	152.215	30.028	144	78	211	2.760	16.400	2.761	16.412	1.832	2.541	16.060	0.437	0.729	0.697	0.408	84.034	0.836	0.734	33.982	154	-0.248	-0.767	0	313258	1	2.708	16.790	83.480	0.429	1.710	0.585	0.993
300	0.017	105.359	14.638	101	80	139	1.964	17.182	1.964	17.181	0.484	1.896	17.092	0.135	0.177	0.172	0.123	106.919	0.889	0.177	1.749	101	0.699	-2.511	0	16120	1	1.948	17.269	86.634	0.124	1.393	0.718	1.017
